# Supplementary material for: Existing Evidence from Economic Evaluations of Antimicrobial Resistance—A Systematic Literature Review
Source: Antibiotics (Basel). 2025 Oct 24;14(11):1072. doi: 10.3390/antibiotics14111072 (PMC12649366; doi:10.3390/antibiotics14111072)
Supplement: Supplementary file 1 [file antibiotics-14-01072-s001.zip]

Archive with 8 entries (8 files):
- Supplementary file S1.pdf
- Supplementary file S2.pdf
- Supplementary file S3.pdf
- Supplementary file S4.pdf
- Supplementary file S5.pdf
- Supplementary file S6.pdf
- Supplementary file S7.pdf
- Supplementary file S8.pdf
